# Supplementary material for: WNT-dependent interaction between inflammatory fibroblasts and FOLR2+ macrophages promotes fibrosis in chronic kidney disease
Source: Nat Commun. 2024 Jan 25;15:743. doi: 10.1038/s41467-024-44886-z (PMC10810789; doi:10.1038/s41467-024-44886-z)
Supplement: Supplementary file 4 — Source Data file [file 41467_2024_44886_MOESM4_ESM.xlsx]

## Sheet: Fig.2k
Patient_ID	SFRP1_Hscore	mean_SFRP1_Hscore	SFRP1_fibrosis	moy_SFRP1_fibrosis
PKR4_5a	30	24.25	70	72.25
PKR4_5a	5		80
PKR4_5a	15		80
PKR4_5a	15		80
PKR4_5a	6		80
PKR4_5a	2		90
PKR4_5a	6		85
PKR4_5a	15		70
PKR4_5a	30		60
PKR4_5a	0		90
PKR4_4a	40		40
PKR4_4a	20		70
PKR4_4a	30		60
PKR4_4a	60		50
PKR4_4a	0		100
PKR4_4a	3		80
PKR4_4a	10		70
PKR4_4a	45		50
PKR4_4a	3		90
PKR4_4a	150		50
PKR6_4a	120	95.5	30	46
PKR6_4a	20		60
PKR6_4a	50		50
PKR6_4a	160		30
PKR6_4a	160		30
PKR6_4a	210		50
PKR6_4a	140		50
PKR6_4a	20		80
PKR6_4a	15		20
PKR6_4a	60		60
PKR6_5a	15	53.5	80	62
PKR6_5a	30		80
PKR6_5a	15		80
PKR6_5a	45		50
PKR6_5a	120		40
PKR6_5a	120		40
PKR6_5a	10		80
PKR6_5a	30		70
PKR6_5a	30		60
PKR6_5a	120		40
PKR1_4b	160	109.5	40	57
PKR1_4b	80		60
PKR1_4b	150		50
PKR1_4b	60		70
PKR1_4b	20		90
PKR1_4b	10		90
PKR1_4b	15		70
PKR1_4b	120		60
PKR1_4b	240		30
PKR1_4b	240		10
PKR4_4c	10	15.5	80	72.5
PKR4_4c	15		75
PKR4_4c	50		70
PKR4_4c	15		50
PKR4_4c	40		80
PKR4_4c	0		100
PKR4_4c	10		90
PKR4_4c	10		90
PKR4_4c	5		90
PKR4_4c	0		0
PKR2_4a	30	75.5	50	59
PKR2_4a	240		40
PKR2_4a	60		70
PKR2_4a	10		60
PKR2_4a	80		40
PKR2_4a	5		90
PKR2_4a	80		60
PKR2_4a	10		80
PKR2_4a	160		60
PKR2_4a	80		40
PKR6_5c	6	3.6	90	95
PKR6_5c	0		100
PKR6_5c	9		90
PKR6_5c	0		100
PKR6_5c	0		100
PKR6_5c	0		100
PKR6_5c	0		100
PKR6_5c	15		80
PKR6_5c	6		90
PKR6_5c	0		100
PKR4_5c	100	39	40	76.5
PKR4_5c	180		50
PKR4_5c	10		80
PKR4_5c	9		90
PKR4_5c	30		75
PKR4_5c	15		90
PKR4_5c	0		90
PKR4_5c	10		90
PKR4_5c	6		70
PKR4_5c	30		90
PKR4_5b	10	15.1	90	77
PKR4_5b	30		75
PKR4_5b	0		80
PKR4_5b	0		100
PKR4_5b	15		80
PKR4_5b	30		50
PKR4_5b	15		80
PKR4_5b	12		75
PKR4_5b	9		80
PKR4_5b	30		60
PKR6_4b	200	120	30	42
PKR6_4b	60		30
PKR6_4b	90		50
PKR6_4b	80		20
PKR6_4b	60		40
PKR6_4b	210		40
PKR6_4b	120		30
PKR6_4b	240		50
PKR6_4b	80		60
PKR6_4b	60		70
PKR6_4c	15		90
PKR6_4c	0	16.6	100	89
PKR6_4c	6		90
PKR6_4c	30		70
PKR6_4c	10		90
PKR6_4c	15		90
PKR6_4c	40		80
PKR6_4c	0		100
PKR6_4c	0		100
PKR6_4c	5		90
PKR4_4b	60	44.5	80	79
PKR4_4b	15		90
PKR4_4b	120		90
PKR4_4b	80		40
PKR4_4b	10		80
PKR4_4b	5		90
PKR4_4b	0		100
PKR4_4b	60		50
PKR4_4b	15		90
PKR4_4b	80		80

## Sheet: Fig.2l
Patient_ID	FAP_Hscore	mean_FAP_Hscore	FAP_fibrosis	moy_FAP_fibrosis	SFRP4_Hscore	mean_SFRP4_Hscore	SFRP4_fibrosis	mean_SFRP4_fibrosis	RAMP1_Hscore	mean_RAMP1_Hscore	RAMP1_fibrosis	mean_RAMP1_fibrosis
PKR4_5a	320	183.5	100	81.75	400	125	100	72.5	160	168	80	80
PKR4_5a	400		90		200		80		240		90
PKR4_5a	20		80		180		90		180		70
PKR4_5a	400		70		320		90		20		40
PKR4_5a	120		100		40		70		150		90
PKR4_5a	160		90		60		60		270		90
PKR4_5a	240		90		180		70		270		90
PKR4_5a	210		100		120		80		360		90
PKR4_5a	400		95		200		70		150		80
PKR4_5a	150		100		60		80		120		80
PKR4_4a	400		100		160		70		210		70
PKR4_4a	180		80		180		90		100		70
PKR4_4a	40		70		120		50		80		70
PKR4_4a	10		50		0		50		240		70
PKR4_4a	80		60		40		60		140		80
PKR4_4a	280		80		80		80		180		90
PKR4_4a	15		70		0		60		40		80
PKR4_4a	15		80		0		50		90		80
PKR4_4a	20		50		80		80		200		100
PKR4_4a	210		80		80		70		160		90
PKR6_4a	20	97	20	51	20	121	20	52	20	47.5	40	44
PKR6_4a	60		40		10		20		20		30
PKR6_4a	40		40		30		30		30		30
PKR6_4a	20		20		240		70		20		40
PKR6_4a	60		50		200		100		5		30
PKR6_4a	210		70		150		30		80		60
PKR6_4a	240		80		60		30		80		60
PKR6_4a	60		70		300		90		160		80
PKR6_4a	180		80		200		90		40		40
PKR6_4a	80		40		0		40		20		30
PKR6_5a	400	78	100	51	0	22	40	45	0	12.3	30	30.5
PKR6_5a	60		40		0		40		10		25
PKR6_5a	20		30		80		60		20		20
PKR6_5a	0		20		10		40		10		30
PKR6_5a	20		40		20		50		30		60
PKR6_5a	150		70		10		20		20		30
PKR6_5a	30		50		10		60		3		20
PKR6_5a	10		50		40		40		0		20
PKR6_5a	60		70		40		60		20		40
PKR6_5a	30		40		10		40		10		30
PKR1_4b	120	72	30	43	0	44	20	43	60	88	50	41
PKR1_4b	20		20		60		30		120		30
PKR1_4b	20		40		20		40		30		40
PKR1_4b	10		40		0		30		90		30
PKR1_4b	90		50		30		40		90		30
PKR1_4b	210		70		60		40		60		20
PKR1_4b	20		50		40		50		90		50
PKR1_4b	80		50		160		80		120		40
PKR1_4b	140		40		30		50		160		80
PKR1_4b	10		40		40		50		60		40
PKR4_4c	160	126	90	69	180	167	80	86	210	196	80	82.5
PKR4_4c	210		80		210		90		180		70
PKR4_4c	60		70		200		100		180		90
PKR4_4c	120		70		240		90		200		90
PKR4_4c	60		60		160		100		280		80
PKR4_4c	210		80		180		80		60		80
PKR4_4c	160		90		180		90		210		90
PKR4_4c	200		90		120		60		210		90
PKR4_4c	80		60		200		80		280		85
PKR4_4c	0		0		0		90		150		70
PKR2_4a	240	84	90	60	400	115	100	47	320	162	80	82
PKR2_4a	240		80		60		30		60		80
PKR2_4a	40		40		20		20		30		90
PKR2_4a	20		30		40		40		60		80
PKR2_4a	60		50		120		60		150		80
PKR2_4a	60		60		180		60		140		70
PKR2_4a	15		60		60		40		200		80
PKR2_4a	15		50		120		40		240		80
PKR2_4a	60		60		90		40		150		90
PKR2_4a	90		80		60		40		270		90
PKR6_5c	210	129	100	93	240	268	90	94	40	101	90	88
PKR6_5c	140		100		200		80		40		90
PKR6_5c	90		100		200		90		120		80
PKR6_5c	400		100		200		100		200		90
PKR6_5c	80		90		200		100		60		80
PKR6_5c	20		80		300		100		30		70
PKR6_5c	140		90		400		100		100		90
PKR6_5c	0		80		300		100		160		90
PKR6_5c	90		90		240		80		100		100
PKR6_5c	120		100		400		100		160		100
PKR4_5c	400	163	80	84	360	260	90	85	60	96	80	84
PKR4_5c	400		90		400		100		80		90
PKR4_5c	300		90		240		80		80		90
PKR4_5c	120		80		120		80		60		80
PKR4_5c	60		70		280		80		150		90
PKR4_5c	60		70		400		100		80		90
PKR4_5c	80		80		320		90		120		70
PKR4_5c	90		90		240		80		20		90
PKR4_5c	60		90		120		80		210		80
PKR4_5c	60		100		120		70		100		80
PKR4_5b	150	164	60	76	240	169	90	78	160	136	90	84
PKR4_5b	150		70		180		80		120		90
PKR4_5b	160		100		120		80		240		100
PKR4_5b	400		90		270		90		70		70
PKR4_5b	150		80		240		80		160		90
PKR4_5b	210		70		210		70		60		70
PKR4_5b	30		80		240		80		40		60
PKR4_5b	90		70		60		60		30		90
PKR4_5b	150		80		120		80		300		100
PKR4_5b	150		60		10		70		180		80
PKR6_4b	140	58	50	40	10	63	20	40	60	38	40	36.5
PKR6_4b	0		20		0		20		40		30
PKR6_4b	10		20		20		40		0		20
PKR6_4b	100		70		40		40		50		35
PKR6_4b	80		40		30		40		80		40
PKR6_4b	10		30		10		30		60		40
PKR6_4b	150		60		40		50		20		40
PKR6_4b	60		60		240		70		10		30
PKR6_4b	15		20		210		60		20		30
PKR6_4b	15		30		30		30		40		60
PKR6_4c	200		90		400		100		210		80
PKR6_4c	300	258	95	87.5	300	309	90	93	150	215	90	85
PKR6_4c	300		95		400		100		210		90
PKR6_4c	200		95		200		90		180		70
PKR6_4c	400		100		400		90
PKR6_4c	400		100		300		100
PKR6_4c	160		80		300		90
PKR6_4c	180		90		300		100
PKR6_4c	150		70		280		90
PKR6_4c	210		70		400		100
PKR4_4b	280	222	80	87	210	189	80	73	320	210	90	77.7778
PKR4_4b	360		90		240		70		60		60
PKR4_4b	150		80		160		80		60		50
PKR4_4b	280		90		240		90		280		80
PKR4_4b	50		90		270		80		270		70
PKR4_4b	400		90		80		50		240		80
PKR4_4b	280		100		270		90		180		90
PKR4_4b	120		80		180		70		240		90
PKR4_4b	140		90		60		40		240		90
PKR4_4b	160		80		180		80

## Sheet: Fig.2m
ID	H_score_SFRP1	Percent_fibrosis
20NA4495	167.5	40
21NA7523	158.75	50
21NA3171	16.25	80
21NA4090	153.75	30
21NA7407	71.25	80
21NA3881	60	15
21NA6920	80	0
20NA5144	61.25	60
21NA4698	74.375	30
21NA1046	83.75	15
21NA7522	30	0
20NA8658	31.25	75
20NA4329	150	30

## Sheet: Fig.2n
ID	H_score_FAP	H_score_RAMP1	H_score_SFRP4	Percent_fibrosis
20NA4495	25	123.75	30	40
21NA7523	50	111.25	41.25	50
21NA3171	63.75	207.5	82.5	80
21NA4090	30	111.25	20	30
21NA7407	52.5	192.5	68.75	80
21NA3881	0	10	6.25	15
21NA6920	0	0	0	0
20NA5144	35	127.5	101.25	60
21NA4698	7.5	42.5	22.5	30
21NA1046	0	21.25	3.75	15
21NA7522	0	40	11.25	0
20NA8658	55	163.75	70	75
20NA4329	32.5	39.375	11.25	30

## Sheet: Fig.3a
patient_ID	SFRP1_um2	CD68_um2	mean/um2_SFRP1	mean/um2_CD68
PKR5-5c	1774.19	1182.8	1377.37	715.992
PKR5-5c	107.527	107.527
PKR5-5c	806.452	537.634
PKR5-5c	322.581	591.398
PKR5-5c	483.871	215.054
PKR5-5c	537.634	376.344
PKR5-5c	806.452	698.925
PKR5-5c	1666.67	1290.32
PKR5-5c	537.634	537.634
PKR5-5c	698.925	376.344
PKR5-5c	1290.32	698.925
PKR5-5c	215.054	53.7634
PKR5-5c	1935.48	913.978
PKR5-5c	322.581	268.817
PKR5-5c	1451.61	1129.03
PKR5-5c	2150.54	1290.32
PKR5-5c	1344.09	752.688
PKR5-5c	2258.06	483.871
PKR5-5c	1612.9	967.742
PKR5-5c	2634.41	1612.9
PKR5-5c	3118.28	1451.61
PKR5-5c	2419.35	1075.27
PKR5-5c	1935.48	752.688
PKR5-5c	2043.01	1129.03
PKR5-5c	2258.06	1021.51
PKR5-5c	1612.9	806.452
PKR5-5c	1720.43	752.688
PKR5-5c	913.978	537.634
PKR5-5c	2473.12	967.742
PKR5-5c	376.344	698.925
PKR5-5c	698.925	430.108
PKR5-5c	1075.27	1290.32
PKR5-5c	3172.04	1129.03
PKR5-5c	2903.23	967.742
PKR5-5c	1989.25	806.452
PKR5-5c	1451.61	645.161
PKR5-5c	1021.51	806.452
PKR5-5c	2849.46	1129.03
PKR5-5c	2849.46	1451.61
PKR5-5c	2419.35	860.215
PKR5-5c	1505.38	752.688
PKR5-5c	483.871	161.29
PKR5-5c	161.29	215.054
PKR5-5c	322.581	215.054
PKR5-5c	376.344	430.108
PKR5-5c	322.581	215.054
PKR5-5c	537.634	161.29
PKR5-5c	698.925	483.871
PKR5-5c	2365.59	752.688
PKR5-5c	1720.43	1075.27
PKR5-5c	2473.12	1075.27
PKR5-5c	1720.43	806.452
PKR5-5c	483.871	161.29
PKR5-5c	860.215	483.871
PKR5-5c	1827.96	698.925
PKR5-5c	2204.3	860.215
PKR5-5c	1021.51	537.634
PKR5-5c	1075.27	591.398
PKR5-5c	1290.32	698.925
PKR5-5c	537.634	322.581
PKR5-5c	537.634	322.581
PKR5-5c	430.108	322.581
PKR5-5c	1559.14	967.742
PKR2-5c	3494.62	1397.85	1568.82	569.892
PKR2-5c	3548.39	967.742
PKR2-5c	1935.48	430.108
PKR2-5c	1612.9	376.344
PKR2-5c	268.817	107.527
PKR2-5c	752.688	645.161
PKR2-5c	2741.94	1182.8
PKR2-5c	752.688	161.29
PKR2-5c	161.29	0
PKR2-5c	430.108	161.29
PKR2-5c	698.925	430.108
PKR2-5c	860.215	376.344
PKR2-5c	1666.67	698.925
PKR2-5c	1881.72	645.161
PKR2-5c	1397.85	537.634
PKR2-5c	2365.59	806.452
PKR2-5c	5430.11	2204.3
PKR2-5c	4354.84	1505.38
PKR2-5c	3494.62	1666.67
PKR2-5c	6075.27	1774.19
PKR2-5c	3978.49	1344.09
PKR2-5c	1182.8	483.871
PKR2-5c	1290.32	483.871
PKR2-5c	483.871	161.29
PKR2-5c	1021.51	591.398
PKR2-5c	107.527	53.7634
PKR2-5c	591.398	376.344
PKR2-5c	53.7634	53.7634
PKR2-5c	0	0
PKR2-5c	215.054	53.7634
PKR2-5c	537.634	322.581
PKR2-5c	2473.12	1021.51
PKR2-5c	3118.28	1075.27
PKR2-5c	1559.14	806.452
PKR2-5c	5000	1129.03
PKR2-5c	4677.42	967.742
PKR2-5c	2311.83	1021.51
PKR2-5c	1451.61	322.581
PKR2-5c	1451.61	645.161
PKR2-5c	698.925	322.581
PKR2-5c	215.054	107.527
PKR2-5c	0	0
PKR2-5c	0	0
PKR2-5c	0	107.527
PKR2-5c	0	0
PKR2-5c	0	107.527
PKR2-5c	591.398	215.054
PKR2-5c	107.527	0
PKR2-5c	430.108	215.054
PKR2-5c	967.742	430.108
PKR2-5a	537.634	268.817	962.622	503.499
PKR2-5a	537.634	215.054
PKR2-5a	752.688	107.527
PKR2-5a	806.452	268.817
PKR2-5a	967.742	430.108
PKR2-5a	483.871	161.29
PKR2-5a	430.108	268.817
PKR2-5a	752.688	483.871
PKR2-5a	1021.51	322.581
PKR2-5a	430.108	430.108
PKR2-5a	1021.51	698.925
PKR2-5a	967.742	483.871
PKR2-5a	1075.27	645.161
PKR2-5a	967.742	483.871
PKR2-5a	1236.56	322.581
PKR2-5a	1021.51	161.29
PKR2-5a	537.634	107.527
PKR2-5a	430.108	161.29
PKR2-5a	698.925	268.817
PKR2-5a	645.161	215.054
PKR2-5a	322.581	161.29
PKR2-5a	537.634	215.054
PKR2-5a	806.452	483.871
PKR2-5a	860.215	537.634
PKR2-5a	1129.03	537.634
PKR2-5a	1021.51	752.688
PKR2-5a	913.978	430.108
PKR2-5a	1612.9	698.925
PKR2-5a	1612.9	806.452
PKR2-5a	1021.51	591.398
PKR2-5a	430.108	483.871
PKR2-5a	913.978	1021.51
PKR2-5a	2043.01	1559.14
PKR2-5a	1344.09	322.581
PKR2-5a	537.634	161.29
PKR2-5a	268.817	107.527
PKR2-5a	215.054	0
PKR2-5a	967.742	322.581
PKR2-5a	1505.38	1451.61
PKR2-5a	1774.19	1236.56
PKR2-5a	1989.25	1935.48
PKR2-5a	698.925	107.527
PKR2-5a	806.452	268.817
PKR2-5a	430.108	161.29
PKR2-5a	1397.85	591.398
PKR2-5a	1290.32	591.398
PKR2-5a	1075.27	806.452
PKR2-5a	1182.8	376.344
PKR2-5a	1397.85	430.108
PKR2-5a	1021.51	645.161
PKR2-5a	2043.01	1290.32
PKR2-5a	1505.38	1075.27
PKR2-5a	967.742	645.161
PKR2-5a	215.054	0
PKR2-5a	215.054	107.527
PKR2-5a	1182.8	537.634
PKR2-5a	1774.19	1021.51
PKR2-5a	1666.67	645.161
PKR2-5a	1451.61	806.452
PKR2-5a	645.161	161.29
PKR2-5a	591.398	268.817
PKR2-5a	1021.51	322.581
PKR2-5a	913.978	537.634
PKR1-5b	1290.32	483.871	1387.51	684.45
PKR1-5b	1397.85	430.108
PKR1-5b	1075.27	483.871
PKR1-5b	1129.03	376.344
PKR1-5b	1505.38	806.452
PKR1-5b	1451.61	591.398
PKR1-5b	1397.85	430.108
PKR1-5b	1881.72	698.925
PKR1-5b	1612.9	860.215
PKR1-5b	1559.14	1075.27
PKR1-5b	2903.23	1344.09
PKR1-5b	2204.3	1075.27
PKR1-5b	537.634	268.817
PKR1-5b	1827.96	537.634
PKR1-5b	913.978	537.634
PKR1-5b	806.452	376.344
PKR1-5b	1290.32	806.452
PKR1-5b	2956.99	1881.72
PKR1-5b	1881.72	1290.32
PKR1-5b	1075.27	483.871
PKR1-5b	1451.61	698.925
PKR1-5b	1720.43	1129.03
PKR1-5b	1451.61	913.978
PKR1-5b	1344.09	752.688
PKR1-5b	806.452	322.581
PKR1-5b	1612.9	591.398
PKR1-5b	1397.85	1021.51
PKR1-5b	1397.85	645.161
PKR1-5b	2043.01	860.215
PKR1-5b	860.215	430.108
PKR1-5b	860.215	376.344
PKR1-5b	967.742	591.398
PKR1-5b	1451.61	645.161
PKR1-5b	1505.38	1075.27
PKR1-5b	1075.27	537.634
PKR1-5b	698.925	430.108
PKR1-5b	860.215	537.634
PKR1-5b	1290.32	483.871
PKR1-5b	1021.51	537.634
PKR1-5b	1182.8	537.634
PKR1-5b	1666.67	967.742
PKR1-5b	913.978	752.688
PKR1-5b	1774.19	591.398
PKR1-5b	1021.51	483.871
PKR1-5b	1129.03	483.871
PKR1-5b	1666.67	537.634
PKR1-5b	1827.96	806.452
PKR1-5b	1182.8	806.452
PKR1-5b	1236.56	752.688
PKR1-5b	1559.14	645.161
PKR1-5b	1290.32	376.344
PKR1-5b	1182.8	430.108
PKR1-5a	161.29	0	155.446	63.1136
PKR1-5a	107.527	0
PKR1-5a	0	0
PKR1-5a	268.817	107.527
PKR1-5a	215.054	53.7634
PKR1-5a	161.29	107.527
PKR1-5a	161.29	107.527
PKR1-5a	107.527	0
PKR1-5a	161.29	107.527
PKR1-5a	322.581	53.7634
PKR1-5a	107.527	53.7634
PKR1-5a	107.527	53.7634
PKR1-5a	161.29	53.7634
PKR1-5a	0	0
PKR1-5a	161.29	53.7634
PKR1-5a	0	0
PKR1-5a	161.29	53.7634
PKR1-5a	0	0
PKR1-5a	537.634	268.817
PKR1-5a	645.161	376.344
PKR1-5a	752.688	322.581
PKR1-5a	0	0
PKR1-5a	107.527	53.7634
PKR1-5a	0	0
PKR1-5a	322.581	107.527
PKR1-5a	537.634	107.527
PKR1-5a	107.527	53.7634
PKR1-5a	0	0
PKR1-5a	0	0
PKR1-5a	0	0
PKR1-5a	0	0
PKR1-5a	0	0
PKR1-5a	0	0
PKR1-5a	0	107.527
PKR1-5a	0	0
PKR1-5a	161.29	0
PKR1-5a	161.29	0
PKR1-5a	0	0
PKR1-5a	107.527	53.7634
PKR1-5a	0	0
PKR1-5a	752.688	322.581
PKR1-5a	268.817	161.29
PKR1-5a	0	0
PKR1-5a	107.527	107.527
PKR1-5a	53.7634	0
PKR1-5a	161.29	53.7634
PKR5-5a	1505.38	806.452	941.287	591.398
PKR5-5a	913.978	537.634
PKR5-5a	430.108	215.054
PKR5-5a	215.054	107.527
PKR5-5a	430.108	161.29
PKR5-5a	645.161	483.871
PKR5-5a	1129.03	1075.27
PKR5-5a	430.108	161.29
PKR5-5a	0	268.817
PKR5-5a	53.7634	215.054
PKR5-5a	591.398	591.398
PKR5-5a	1720.43	1290.32
PKR5-5a	1397.85	913.978
PKR5-5a	1505.38	752.688
PKR5-5a	1344.09	752.688
PKR5-5a	1505.38	913.978
PKR5-5a	967.742	537.634
PKR5-5a	1021.51	483.871
PKR5-5a	645.161	430.108
PKR5-5a	698.925	537.634
PKR5-5a	752.688	483.871
PKR5-5a	860.215	645.161
PKR5-5a	1021.51	806.452
PKR5-5a	1236.56	806.452
PKR5-5a	1182.8	752.688
PKR5-5a	591.398	322.581
PKR5-5a	430.108	591.398
PKR5-5a	1505.38	698.925
PKR5-5a	1344.09	1021.51
PKR5-5a	1505.38	1021.51
PKR5-5a	1344.09	698.925
PKR5-5a	1612.9	913.978
PKR5-5a	2204.3	698.925
PKR5-5a	913.978	483.871
PKR5-5a	645.161	322.581
PKR5-5a	161.29	161.29
PKR5-5a	215.054	215.054
PKR5-5a	268.817	215.054
PKR5-5a	698.925	268.817
PKR5-5a	1129.03	806.452
PKR5-5a	1290.32	806.452
PKR5-5a	1290.32	806.452
PKR5-5a	1182.8	913.978
PKR5-5a	1397.85	967.742
PKR5-5a	107.527	107.527
PKR5-5a	268.817	322.581
PKR5-5a	913.978	537.634
PKR5-5a	967.742	537.634
PKR5-5a	806.452	483.871
PKR5-5a	806.452	430.108
PKR5-5a	913.978	430.108
PKR5-5a	645.161	430.108
PKR5-5a	752.688	537.634
PKR5-5a	322.581	161.29
PKR5-5a	591.398	268.817
PKR5-5a	1075.27	537.634
PKR5-5a	1612.9	645.161
PKR5-5a	1720.43	1344.09
PKR5-5a	1827.96	913.978
PKR5-5a	1182.8	645.161
PKR5-5a	1344.09	860.215
PKR5-5a	967.742	698.925
PKR5-5a	537.634	698.925

## Sheet: Fig.3b
ID	CD68	SFRP1	CD68/mm2	SFRP1/mm2	Surface
20NA4329	6	3	271.059	371.142	37531.3
20NA4329	11	9
20NA4329	10	10
20NA4329	0	2
20NA4329	1	2
20NA4329	3	3
20NA4329	10	26
20NA4329	6	10
20NA4329	18	24
20NA4495	6	6	288.991	472.894
20NA4495	9	9
20NA4495	11	19
20NA4495	10	14
20NA4495	9	20
20NA4495	8	14
20NA4495	4	9
20NA4495	6	8
20NA4495	4	5
20NA4495	10	22
21NA1046	3	4	202.669	281.484
21NA1046	4	4
21NA1046	4	4
21NA1046	8	10
21NA1046	9	19
21NA1046	7	9
21NA1046	5	3
21NA1046	1	4
21NA1046	9	14
21NA1046	4	4
21NA3881	0	2	54.5909	139.889
21NA3881	0	0
21NA3881	0	1
21NA3881	0	0
21NA3881	3	8
21NA3881	2	5
21NA3881	0	2
21NA3881	1	3
21NA3881	9	14
21NA3881	1	4
21NA3881	0	2
21NA4090	9	15	253.336	497.289
21NA4090	3	4
21NA4090	7	13
21NA4090	10	17
21NA4090	9	15
21NA4090	6	13
21NA4090	6	20
21NA4090	4	9
21NA4698	0	3	16.6806	50.0417
21NA4698	0	0
21NA4698	1	1
21NA4698	1	1
21NA4698	1	2
21NA4698	0	1
21NA4698	1	2
21NA4698	0	1
21NA4698	0	1
21NA7407	6	8	285.238	337.781
21NA7407	13	13
21NA7407	8	6
21NA7407	6	8
21NA7407	6	5
21NA7407	7	8
21NA7407	6	6
21NA7407	5	6
21NA7407	10	8
21NA7407	9	22
21NA7522	0	0	33.3611	33.3611
21NA7522	1	0
21NA7522	1	2
21NA7522	0	0
21NA7522	0	2
21NA7522	1	0
21NA7522	0	0
21NA7522	5	3
21NA7522	0	1
21NA7523	16	22	461.634	656.797
21NA7523	12	7
21NA7523	22	42
21NA7523	22	40
21NA7523	8	12
21NA7523	5	9
21NA7523	7	8
21NA7523	4	4
21NA7523	5	8
21NA7523	22	23
21NA7562	0	0	3.75313	3.75313
21NA7562	1	0
21NA7562	0	0
21NA7562	0	0
21NA7562	0	1
21NA7562	0	0
21NA7562	0	0
21NA7562	0	0
21NA7562	0	0
21NA7562	0	0

## Sheet: Fig.3c
patient_ID	FAP_um2	CD68_um2	mean/um2 FAP	mean/um2 CD68
PKR1-5a	2419.35	0	1578.18	62.724
PKR1-5a	1827.96	0
PKR1-5a	3763.44	0
PKR1-5a	2903.23	0
PKR1-5a	1612.9	107.527
PKR1-5a	1129.03	0
PKR1-5a	913.978	161.29
PKR1-5a	1666.67	53.7634
PKR1-5a	2419.35	0
PKR1-5a	1774.19	107.527
PKR1-5a	1021.51	0
PKR1-5a	860.215	53.7634
PKR1-5a	591.398	215.054
PKR1-5a	1451.61	161.29
PKR1-5a	1881.72	107.527
PKR1-5a	2096.77	0
PKR1-5a	1451.61	53.7634
PKR1-5a	1720.43	0
PKR1-5a	2365.59	107.527
PKR1-5a	1559.14	107.527
PKR1-5a	1129.03	53.7634
PKR1-5a	1397.85	53.7634
PKR1-5a	1612.9	215.054
PKR1-5a	1075.27	0
PKR1-5a	1774.19	53.7634
PKR1-5a	913.978	53.7634
PKR1-5a	0	0
PKR1-5a	1075.27	268.817
PKR1-5a	860.215	107.527
PKR1-5a	752.688	53.7634
PKR1-5a	1290.32	53.7634
PKR1-5a	1774.19	0
PKR1-5a	2204.3	53.7634
PKR1-5a	0	0
PKR1-5a	1827.96	161.29
PKR1-5a	2688.17	0
PKR1-5a	1344.09	0
PKR1-5a	1505.38	0
PKR1-5a	1935.48	0
PKR1-5a	1290.32	161.29
PKR1-5a	1612.9	0
PKR1-5a	1344.09	0
PKR1-5a	1236.56	0
PKR1-5a	1236.56	0
PKR1-5a	1559.14	107.527
PKR1-5a	1397.85	107.527
PKR1-5a	1021.51	107.527
PKR1-5a	860.215	53.7634
PKR1-5a	1881.72	53.7634
PKR1-5a	1720.43	53.7634
PKR1-5b	322.581	322.581	566.308	154.122
PKR1-5b	376.344	215.054
PKR1-5b	645.161	107.527
PKR1-5b	967.742	0
PKR1-5b	430.108	268.817
PKR1-5b	860.215	53.7634
PKR1-5b	752.688	53.7634
PKR1-5b	268.817	268.817
PKR1-5b	913.978	107.527
PKR1-5b	215.054	215.054
PKR1-5b	215.054	215.054
PKR1-5b	1129.03	53.7634
PKR1-5b	752.688	0
PKR1-5b	0	430.108
PKR1-5b	645.161	0
PKR5-2c	376.344	107.527	628.619	124.069
PKR5-2c	860.215	53.7634
PKR5-2c	698.925	53.7634
PKR5-2c	107.527	215.054
PKR5-2c	268.817	161.29
PKR5-2c	483.871	107.527
PKR5-2c	752.688	53.7634
PKR5-2c	215.054	215.054
PKR5-2c	376.344	161.29
PKR5-2c	1397.85	0
PKR5-2c	537.634	53.7634
PKR5-2c	1397.85	107.527
PKR5-2c	1451.61	0
PKR5-2c	53.7634	268.817
PKR5-2c	376.344	215.054
PKR5-2c	591.398	107.527
PKR5-2c	913.978	107.527
PKR5-2c	967.742	0
PKR5-2c	1182.8	0
PKR5-2c	322.581	268.817
PKR5-2c	268.817	215.054
PKR5-2c	430.108	161.29
PKR5-2c	752.688	0
PKR5-2c	1075.27	107.527
PKR5-2c	322.581	161.29
PKR5-2c	161.29	322.581
PKR5-5a	376.344	322.581	602.467	298.861
PKR5-5a	215.054	161.29
PKR5-5a	483.871	322.581
PKR5-5a	483.871	215.054
PKR5-5a	645.161	107.527
PKR5-5a	322.581	322.581
PKR5-5a	645.161	430.108
PKR5-5a	698.925	215.054
PKR5-5a	483.871	268.817
PKR5-5a	1344.09	53.7634
PKR5-5a	322.581	483.871
PKR5-5a	161.29	268.817
PKR5-5a	752.688	215.054
PKR5-5a	268.817	591.398
PKR5-5a	322.581	806.452
PKR5-5a	645.161	161.29
PKR5-5a	483.871	430.108
PKR5-5a	698.925	215.054
PKR5-5a	1129.03	0
PKR5-5a	1451.61	53.7634
PKR5-5a	1559.14	0
PKR5-5a	860.215	161.29
PKR5-5a	376.344	376.344
PKR5-5a	537.634	215.054
PKR5-5a	322.581	591.398
PKR5-5a	1182.8	161.29
PKR5-5a	1559.14	107.527
PKR5-5a	161.29	430.108
PKR5-5a	215.054	430.108
PKR5-5a	215.054	537.634
PKR5-5a	268.817	591.398
PKR5-5a	698.925	107.527
PKR5-5a	322.581	376.344
PKR5-5a	268.817	430.108
PKR5-5c	1290.32	0	957.786	125.448
PKR5-5c	1182.8	0
PKR5-5c	1774.19	53.7634
PKR5-5c	1236.56	0
PKR5-5c	376.344	215.054
PKR5-5c	645.161	53.7634
PKR5-5c	376.344	483.871
PKR5-5c	1505.38	0
PKR5-5c	1451.61	0
PKR5-5c	1290.32	0
PKR5-5c	1505.38	0
PKR5-5c	591.398	53.7634
PKR5-5c	1720.43	53.7634
PKR5-5c	1075.27	107.527
PKR5-5c	1720.43	107.527
PKR5-5c	483.871	376.344
PKR5-5c	591.398	215.054
PKR5-5c	376.344	215.054
PKR5-5c	698.925	161.29
PKR5-5c	752.688	107.527
PKR5-5c	1290.32	0
PKR5-5c	1021.51	0
PKR5-5c	161.29	322.581
PKR5-5c	0	430.108
PKR5-5c	1075.27	53.7634
PKR5-5c	107.527	376.344
PKR5-5c	1559.14	0
PKR2-5a	441.007	179.489	497.554	192.162
PKR2-5a	521.344	178.627
PKR2-5a	371.538	267.796
PKR2-5a	431.577	190.824
PKR2-5a	412.264	274.533
PKR2-5a	463.764	214.308
PKR2-5a	657.365	130.738
PKR2-5a	410.39	187.314
PKR2-5a	455.158	180.763
PKR2-5a	481.597	83.4032
PKR2-5a	504.883	306.763
PKR2-5a	643.474	294.826
PKR2-5a	446.753	97.2562
PKR2-5a	497.622	172.706
PKR2-5a	461.197	82.1134
PKR2-5a	570.212	167.132
PKR2-5a	533.738	196.55
PKR2-5a	574.585	121.903
PKR2-5a	631.036	297.731
PKR2-5a	441.567	218.455

## Sheet: Fig.3h
patient_ID	SFRP1	FOLR2	Mean/field SFRP1	Mean/field FOLR2	SFRP1_um2	FOLR2_um2
PKR1_4b	8	4	7.62712	5.76271	410.06	309.823
PKR1_4b	28	11
PKR1_4b	6	4
PKR1_4b	3	4
PKR1_4b	10	7
PKR1_4b	7	6
PKR1_4b	8	12
PKR1_4b	14	20
PKR1_4b	11	9
PKR1_4b	8	2
PKR1_4b	2	2
PKR1_4b	12	9
PKR1_4b	20	17
PKR1_4b	24	8
PKR1_4b	3	2
PKR1_4b	1	1
PKR1_4b	4	4
PKR1_4b	5	3
PKR1_4b	13	15
PKR1_4b	21	11
PKR1_4b	5	1
PKR1_4b	5	4
PKR1_4b	3	1
PKR1_4b	0	0
PKR1_4b	1	3
PKR1_4b	2	1
PKR1_4b	2	0
PKR1_4b	2	1
PKR1_4b	11	13
PKR1_4b	17	9
PKR1_4b	5	0
PKR1_4b	11	4
PKR1_4b	15	12
PKR1_4b	13	11
PKR1_4b	6	7
PKR1_4b	8	5
PKR1_4b	7	4
PKR1_4b	16	13
PKR1_4b	4	5
PKR1_4b	3	0
PKR1_4b	2	0
PKR1_4b	4	6
PKR1_4b	2	2
PKR1_4b	1	0
PKR1_4b	5	0
PKR1_4b	0	1
PKR1_4b	10	7
PKR1_4b	9	18
PKR1_4b	4	1
PKR1_4b	4	3
PKR1_4b	2	2
PKR1_4b	4	3
PKR1_4b	8	11
PKR1_4b	20	16
PKR1_4b	16	11
PKR1_4b	7	9
PKR1_4b	7	3
PKR1_4b	0	0
PKR1_4b	1	2
PKR4_4c	2	2	0.970588	1	52.1822	53.7634
PKR4_4c	2	0
PKR4_4c	2	1
PKR4_4c	1	1
PKR4_4c	1	2
PKR4_4c	0	0
PKR4_4c	1	1
PKR4_4c	2	2
PKR4_4c	1	1
PKR4_4c	1	0
PKR4_4c	3	0
PKR4_4c	1	0
PKR4_4c	0	0
PKR4_4c	0	0
PKR4_4c	0	0
PKR4_4c	1	2
PKR4_4c	2	1
PKR4_4c	1	1
PKR4_4c	0	0
PKR4_4c	1	2
PKR4_4c	1	3
PKR4_4c	1	1
PKR4_4c	1	2
PKR4_4c	0	0
PKR4_4c	0	0
PKR4_4c	0	0
PKR4_4c	1	2
PKR4_4c	2	1
PKR4_4c	1	1
PKR4_4c	0	0
PKR4_4c	1	2
PKR4_4c	1	3
PKR4_4c	1	1
PKR4_4c	1	2
PKR6_4b	2	2	3.33929	3.60714	179.531	193.932
PKR6_4b	4	1
PKR6_4b	10	9
PKR6_4b	9	9
PKR6_4b	2	0
PKR6_4b	1	1
PKR6_4b	7	5
PKR6_4b	5	3
PKR6_4b	1	1
PKR6_4b	2	1
PKR6_4b	2	2
PKR6_4b	3	2
PKR6_4b	3	4
PKR6_4b	2	0
PKR6_4b	3	4
PKR6_4b	0	1
PKR6_4b	2	2
PKR6_4b	1	3
PKR6_4b	4	5
PKR6_4b	8	10
PKR6_4b	10	4
PKR6_4b	9	3
PKR6_4b	7	8
PKR6_4b	3	3
PKR6_4b	2	0
PKR6_4b	3	5
PKR6_4b	0	2
PKR6_4b	9	9
PKR6_4b	1	2
PKR6_4b	7	7
PKR6_4b	1	2
PKR6_4b	5	7
PKR6_4b	1	2
PKR6_4b	1	0
PKR6_4b	1	1
PKR6_4b	3	4
PKR6_4b	7	18
PKR6_4b	4	8
PKR6_4b	1	1
PKR6_4b	3	0
PKR6_4b	1	1
PKR6_4b	0	0
PKR6_4b	2	1
PKR6_4b	5	5
PKR6_4b	4	8
PKR6_4b	4	10
PKR6_4b	8	5
PKR6_4b	1	4
PKR6_4b	0	0
PKR6_4b	0	0
PKR6_4b	0	0
PKR6_4b	3	4
PKR6_4b	5	11
PKR6_4b	1	0
PKR6_4b	2	2
PKR6_4b	2	0
PKR6_4c	0	0	0.372093	0.55814	20.005	30.0075
PKR6_4c	0	0
PKR6_4c	0	0
PKR6_4c	0	1
PKR6_4c	0	0
PKR6_4c	0	1
PKR6_4c	0	0
PKR6_4c	0	0
PKR6_4c	0	0
PKR6_4c	1	1
PKR6_4c	1	0
PKR6_4c	0	0
PKR6_4c	0	0
PKR6_4c	0	0
PKR6_4c	1	2
PKR6_4c	0	0
PKR6_4c	0	0
PKR6_4c	0	0
PKR6_4c	0	0
PKR6_4c	0	0
PKR6_4c	0	0
PKR6_4c	1	0
PKR6_4c	0	0
PKR6_4c	0	0
PKR6_4c	3	4
PKR6_4c	3	4
PKR6_4c	3	4
PKR6_4c	0	0
PKR6_4c	0	0
PKR6_4c	0	0
PKR6_4c	0	0
PKR6_4c	0	0
PKR6_4c	0	0
PKR6_4c	0	0
PKR6_4c	0	0
PKR6_4c	0	0
PKR6_4c	0	0
PKR6_4c	0	0
PKR6_4c	0	0
PKR6_4c	0	0
PKR6_4c	0	0
PKR6_4c	2	3
PKR6_4c	1	4
PKR6_5a	10	5	4.09091	2.69697	219.941	144.998
PKR6_5a	9	6
PKR6_5a	3	1
PKR6_5a	4	3
PKR6_5a	5	8
PKR6_5a	1	1
PKR6_5a	5	1
PKR6_5a	1	0
PKR6_5a	6	8
PKR6_5a	4	2
PKR6_5a	6	3
PKR6_5a	4	1
PKR6_5a	5	5
PKR6_5a	3	1
PKR6_5a	3	0
PKR6_5a	2	0
PKR6_5a	4	1
PKR6_5a	0	0
PKR6_5a	3	1
PKR6_5a	3	1
PKR6_5a	3	1
PKR6_5a	4	6
PKR6_5a	1	1
PKR6_5a	2	0
PKR6_5a	10	5
PKR6_5a	9	6
PKR6_5a	3	1
PKR6_5a	4	3
PKR6_5a	5	8
PKR6_5a	1	1
PKR6_5a	5	1
PKR6_5a	1	0
PKR6_5a	6	8
PKR6_5c	0	0	0.3125	0.375	16.8011	20.1613
PKR6_5c	0	0
PKR6_5c	0	0
PKR6_5c	0	0
PKR6_5c	0	0
PKR6_5c	0	0
PKR6_5c	0	0
PKR6_5c	3	2
PKR6_5c	2	2
PKR6_5c	0	2
PKR6_5c	0	0
PKR6_5c	0	0
PKR6_5c	0	0
PKR6_5c	0	0
PKR6_5c	0	0
PKR6_5c	0	0
PKR6_5c	0	0
PKR6_5c	0	0
PKR6_5c	0	0
PKR6_5c	0	0
PKR6_5c	0	0
PKR6_5c	0	0
PKR6_5c	0	0
PKR6_5c	3	2
PKR6_5c	2	2
PKR6_5c	0	2
PKR6_5c	0	0
PKR6_5c	0	0
PKR6_5c	0	0
PKR6_5c	0	0
PKR6_5c	0	0
PKR6_5c	0	0

## Sheet: Fig.3i
patient_ID	SFRP1	FOLR2	Mean/field SFRP1	Mean/field FOLR2	SFRP1_um2	FOLR2_um2	image surface (um2)
21NA1046	1	0	5.1	4.5	135.881	119.895	37532.9
	4	2
	3	3
	0	0
	9	10
	12	6
	8	7
	2	4
	7	5
	5	8
21NA3881	1	0	2.5	1.5	66.6082	39.9649
	7	6
	2	0
	0	0
21NA4698	1	1	0.2	0.1	5.32865	2.66433
	0	0
	1	0
	0	0
	0	0
	0	0
	0	0
	0	0
	0	0
	0	0
21NA7407	10	23	5.8	8.1	154.531	215.81
	2	2
	4	5
	8	10
	6	6
	7	12
	10	13
	3	3
	4	2
	4	5
21NA7562	0	0	0.7	0.6	18.6503	15.986
	0	1
	1	1
	0	0
	0	0
	4	2
	2	2
	0	0
	0	0
	0	0
	2	3
	0	0
	0	0
20NA4495	6	5	6.5	5.9	173.181	157.195
	4	4
	8	6
	12	10
	7	6
	2	1
	8	9
	6	10
	5	5
	7	3
21NA4090	9	10	6.75	8.375	179.842	223.137
	3	1
	7	9
	10	10
	9	9
	6	9
	6	12
	4	7
20NA4329	6	1	7.22222	5.88889	192.424	156.899
	11	7
	10	6
	0	0
	1	1
	3	1
	10	15
	6	8
	18	14
21NA7522	0	0	0.888889	0.888889	23.6829	23.6829
	1	0
	1	2
	0	0
	0	2
	1	0
	0	0
	5	3
	0	1
21NA7523	16	15	12.3	12.1	327.712	322.384
	12	8
	22	24
	22	20
	8	10
	5	8
	7	6
	4	3
	5	9
	22	18
ID	FIAT	Percent_fibrosis	FOLR2_mm2	SFRP1_mm2
20NA4495	2	30	157.195	173.181
21NA7523	3	50	322.384	327.712
21NA3171	3	80	13.3	17.7
21NA4090	2	30	223.137	179.842
21NA7407	3	80	215.81	154.531
21NA3881	1	15	39.9649	66.6082
21NA6920	0	0	23.6829	23.6829
21NA1046	1	15	119.895	135.881
21NA7522	0	0	15.986	18.6503
20NA8658	3	75	14.8	20.7
20NA4329	2	35	156.899	192.424

## Sheet: Fig.3j
patient_ID	FAP	FOLR2	Mean/field FAP	Mean/field FOLR2	FAP_um2	FOLR2_um2
PKR1_4b	3	1	3.06667	4.06667	164.875	218.638
PKR1_4b	7	1
PKR1_4b	3	0
PKR1_4b	12	3
PKR1_4b	3	6
PKR1_4b	0	4
PKR1_4b	2	6
PKR1_4b	1	2
PKR1_4b	2	2
PKR1_4b	1	11
PKR1_4b	2	9
PKR1_4b	6	8
PKR1_4b	2	4
PKR1_4b	2	2
PKR1_4b	1	2
PKR1_4b	6	2
PKR1_4b	1	3
PKR1_4b	2	3
PKR1_4b	2	8
PKR1_4b	6	5
PKR1_4b	3	5
PKR1_4b	2	2
PKR1_4b	8	3
PKR1_4b	5	3
PKR1_4b	1	1
PKR1_4b	2	5
PKR1_4b	0	1
PKR1_4b	1	4
PKR1_4b	4	9
PKR1_4b	2	7
PKR4_4c	5	2	7.77419	1.87097	417.967	100.59
PKR4_4c	6	2
PKR4_4c	7	4
PKR4_4c	3	1
PKR4_4c	4	1
PKR4_4c	1	2
PKR4_4c	4	1
PKR4_4c	5	1
PKR4_4c	5	1
PKR4_4c	5	3
PKR4_4c	8	3
PKR4_4c	6	2
PKR4_4c	9	0
PKR4_4c	5	1
PKR4_4c	4	3
PKR4_4c	5	3
PKR4_4c	7	1
PKR4_4c	6	2
PKR4_4c	2	5
PKR4_4c	19	4
PKR4_4c	20	3
PKR4_4c	20	4
PKR4_4c	15	1
PKR4_4c	7	0
PKR4_4c	2	0
PKR4_4c	11	2
PKR4_4c	8	1
PKR4_4c	5	3
PKR4_4c	9	1
PKR4_4c	11	1
PKR4_4c	17	0
PKR6_4b	1	2	1.44737	3.21053	77.8155	172.609
PKR6_4b	1	2
PKR6_4b	1	3
PKR6_4b	3	5
PKR6_4b	2	2
PKR6_4b	1	3
PKR6_4b	1	1
PKR6_4b	1	3
PKR6_4b	0	1
PKR6_4b	2	4
PKR6_4b	2	10
PKR6_4b	3	9
PKR6_4b	1	3
PKR6_4b	1	5
PKR6_4b	2	4
PKR6_4b	0	2
PKR6_4b	1	3
PKR6_4b	3	5
PKR6_4b	1	2
PKR6_4b	2	2
PKR6_4b	2	3
PKR6_4b	2	1
PKR6_4b	1	2
PKR6_4b	1	1
PKR6_4b	0	3
PKR6_4b	1	2
PKR6_4b	1	1
PKR6_4b	3	1
PKR6_4b	1	11
PKR6_4b	1	6
PKR6_4b	3	1
PKR6_4b	1	1
PKR6_4b	2	1
PKR6_4b	0	0
PKR6_4b	1	3
PKR6_4b	3	8
PKR6_4b	1	3
PKR6_4b	2	3
PKR6_4c	4	0	6	0.372093	322.581	20.005
PKR6_4c	7	0
PKR6_4c	7	0
PKR6_4c	7	1
PKR6_4c	4	0
PKR6_4c	4	1
PKR6_4c	8	0
PKR6_4c	10	0
PKR6_4c	3	0
PKR6_4c	5	1
PKR6_4c	7	0
PKR6_4c	7	0
PKR6_4c	3	0
PKR6_4c	5	0
PKR6_4c	7	2
PKR6_4c	7	0
PKR6_4c	3	0
PKR6_4c	5	0
PKR6_4c	3	0
PKR6_4c	4	0
PKR6_4c	8	0
PKR6_4c	7	0
PKR6_4c	5	0
PKR6_4c	6	0
PKR6_4c	8	1
PKR6_4c	10	1
PKR6_4c	3	2
PKR6_4c	6	0
PKR6_4c	7	0
PKR6_4c	7	0
PKR6_4c	5	0
PKR6_4c	7	0
PKR6_4c	11	0
PKR6_4c	3	0
PKR6_4c	9	0
PKR6_4c	3	0
PKR6_4c	5	0
PKR6_4c	7	0
PKR6_4c	6	0
PKR6_4c	13	0
PKR6_4c	7	0
PKR6_4c	2	3
PKR6_4c	3	4
PKR6_5a	1	2	1.04762	2.28571	56.3236	122.888
PKR6_5a	0	1
PKR6_5a	0	3
PKR6_5a	2	5
PKR6_5a	1	2
PKR6_5a	4	1
PKR6_5a	1	2
PKR6_5a	0	0
PKR6_5a	3	0
PKR6_5a	0	4
PKR6_5a	2	2
PKR6_5a	0	3
PKR6_5a	2	5
PKR6_5a	2	3
PKR6_5a	0	0
PKR6_5a	0	1
PKR6_5a	1	2
PKR6_5a	1	1
PKR6_5a	2	3
PKR6_5a	0	4
PKR6_5a	0	4
PKR6_5c	8	0	7.46875	0.375	401.546	20.1613
PKR6_5c	9	0
PKR6_5c	7	0
PKR6_5c	9	0
PKR6_5c	4	0
PKR6_5c	8	0
PKR6_5c	9	0
PKR6_5c	3	2
PKR6_5c	16	0
PKR6_5c	2	4
PKR6_5c	16	0
PKR6_5c	11	0
PKR6_5c	4	2
PKR6_5c	9	0
PKR6_5c	4	0
PKR6_5c	0	1
PKR6_5c	2	0
PKR6_5c	4	0
PKR6_5c	5	0
PKR6_5c	8	0
PKR6_5c	2	2
PKR6_5c	9	0
PKR6_5c	10	0
PKR6_5c	12	0
PKR6_5c	9	0
PKR6_5c	8	1
PKR6_5c	12	0
PKR6_5c	7	0
PKR6_5c	8	0
PKR6_5c	12	0
PKR6_5c	7	0
PKR6_5c	5	0

[truncated: 14 more sheets: Fig.4a, Fig.4b, Fig.4h, Fig.4i, Fig.5a, Fig.5f, Fig.5g, Fig.5h, Fig.5i, Fig.5j, Fig.5k, Fig.S2c, Fig.S2f, Fig.S7]
